# Supplementary material for: Effect of Biofunctional Green Synthesized MgO-Nanoparticles on Oxidative-Stress-Induced Tissue Damage and Thrombosis
Source: Molecules. 2022 Aug 12;27(16):5162. doi: 10.3390/molecules27165162 (PMC9413574; doi:10.3390/molecules27165162)
Supplement: Supplementary file 1 [file molecules-27-05162-s001.zip]

Archive with 1 entries (1 files):
- molecules-1813637-supplementary.pdf
